# Supplementary material for: TRAIL-R Deficient Mice Are Protected from Neurotoxic Effects of Amyloid-β
Source: Int J Mol Sci. 2022 Oct 1;23(19):11625. doi: 10.3390/ijms231911625 (PMC9569968; doi:10.3390/ijms231911625)
Supplement: Supplementary file 1 [file ijms-23-11625-s001.zip]

Archive with 1 entries (1 files):
- ijms-1914073-supplementary.pdf
